# Supplementary material for: Research Options for Controlling Zoonotic Disease in India, 2010–2015
Source: PLoS One. 2011 Feb 25;6(2):e17120. doi: 10.1371/journal.pone.0017120 (PMC3045424; doi:10.1371/journal.pone.0017120)
Supplement: File S1 — Composition of Expert and Reference Groups. (XLS) [file pone.0017120.s001.xls]

## Sheet: Technical Expert Group
Technical Expert Group
Institution	Area of work	Work Profile 1	Work Profile 2	Scope	Institution Profile
World Health Organization SEARO	Veterinary	Policy maker	Programme manager	International	Multilateral agency
World Health Organization India Country Office	Veterinary	Policy maker	Programme manager	National	Multilateral agency
World Health Organization India Country Office	Public health	Policy maker	Programme manager	National	Multilateral agency
World Health Organization India Country Office	Public health	Policy maker	Programme manager	National	Multilateral agency
Ministry of Health & Family Welfare, Government of India (now retired)	Public health	Programme manager		National	Central govt
Ministry of Environment & Forests, Government of India	Wildlife	Programme manager	Policy maker	National	Central govt
The Energy & Resources Institute	Environmental	Research		National	University
International Livestock Research Institute	Veterinary	Research		International	Non profit
Public Health Foundation of India	Public health	Research		National	Non profit
Indian Veterinary Research Institute	Veterinary	Research		National	National Research Institution
Indian Veterinary Research Institute	Veterinary	Research		National	National Research Institution
Wildlife Institute of India	Wildlife	Research	Policy maker	National	National Research Institution
Wildlife Institute of India	Wildlife	Research		National	National Research Institution
Indian Veterinary Research Institute	Veterinary	Research		National	National Research Institution
Jawaharlal Nehru University	Social science	Research		National	University
Indian Veterinary Research Institute	Veterinary	Research	Policy maker	National	National Research Institution
International Livestock Research Institute	Veterinary	Research		International	Non profit

## Sheet: Independent Expert Group
Composition of Independent Expert Group
Institution	Area of work	Work Profile 1	Work Profile 2	Scope	Institution Profile
Public Health Foundation of India	Public health	Research		National	Non profit
PHFI & former Additional Dir (Public Health) National Institute of Communicable Diseases	Public health	Research	Program Manager	National	Non profit
College of Vet Med, North Carolina State University	Veterinay public health	Research		International	University
Ministry of Health & Family Welfare, Government of India (now retired)	Public health	Programme manager		National	Central govt
Head, Dept of Vet Public Health, Bombay Veterinary College	Veterinay public health	Research		National	University

## Sheet: Large Reference Group
Composition of Large Reference Group (n=32)
Background
Basic Science	1	0.03125
Environmental	1	0.03125
Health Communication	5	0.15625
Management	4	0.125
Public Health	9	0.28125
Social Science	1	0.03125
Veterinary	8	0.25
Wildlife	3	0.09375
	32	1
Work profile
Journalist	4	0.125
Lay Audience	4	0.125
Program Manager	4	0.125
Policy Maker	5	0.15625
Research	15	0.46875
Public Health	5	0.15625
Social Science	1	0.03125
Veterinary	6	0.1875
Social Science	1	0.03125
Wildlife	2	0.0625
Environmental	1	0.03125
TOTAL	32	1
