# Supplementary material for: Research Options for Controlling Zoonotic Disease in India, 2010–2015
Source: PLoS One. 2011 Feb 25;6(2):e17120. doi: 10.1371/journal.pone.0017120 (PMC3045424; doi:10.1371/journal.pone.0017120)
Supplement: File S4 — Full list of 103 research options, scores, and classifications. (XLS) [file pone.0017120.s004.xls]

## Sheet: Sheet1
true number	Area of work	Work Profile	IHR	avenue	description of option	disease	factorial	population	commodity	discipline	collaboration	weighted score	raw score
4	public health	programme manager	Research to improve existing interventions	Research to improve deliverability of existing interventions	Determine the availability and prescribing policies of rabies vaccine at primary health centers and private facilities	rabies	Social, Political, Economic	general	general	Improved detection and control	None	0.954211	0.96
77	veterinary	policy maker	Health policy and systems research	Studying system capacity to reduce exposure to proven health risks	Assess communication strategies for decreasing consumption of undercooked meat and promoting safe handling of carcasses to prevent anthrax	anthrax	Social, Political, Economic	general	meat	health communication & advocacy	Medium	0.944174	0.943333
82	public health	policy maker	Research for development of new interventions	Clinical research	Develop and test vaccines for dengue	dengue	Genetic and Biological	general	general	Improved detection and control	None	0.926404	0.915897
102	veterinary	research	Basic epidemiological research	Understanding risk factors	Define risks and mitigation options of food safety in India	general	Social, Political, Economic	general	general	Risk research	High	0.921969	0.915695
24	wildlife	research	Research to improve existing interventions	Research to improve sustainability of existing interventions	What is the extent and mechanism of helminth drug resistance?	helminths	Genetic and Biological	general	general	Epidemiological research	Medium	0.91613	0.912564
17	public health	programme manager	Basic epidemiological research	Understanding risk factors	What are differences in risk factors for anthrax transmission in contrasting outbreak-prone areas (eg. between Koraput district, Orissa, and Murshidabad district, West Bengal)?	anthrax	Social, Political, Economic	general	general	Risk research	High	0.914985	0.911282
59	veterinary	policy maker	Basic epidemiological research	Measuring the burden	Assess tuberculosis prevalence in human and animal populations in organized farms	TB	Ecological	farming / husbandry	cattle	Epidemiological research	None	0.914906	0.911049
91	public health	programme manager	Research for development of new interventions	Clinical research	Test the clinical efficacy of different antibiotics for leptospirosis treatment	lepto	Genetic and Biological	general	general	Improved detection and control	None	0.911255	0.913571
11	public health	policy maker	Basic epidemiological research	Understanding risk factors	Identify carrier bat species of nipah virus and their seasonal movement patterns	nipah	Ecological	general	bats	Host-microbe-community interaction research	Medium	0.910899	0.914126
56	environmental	research	Basic epidemiological research	Evaluating existing interventions	Do slum improvement or livelihood diversification schemes reduce the risk of exposure to zoonotic diseases?	general	Social, Political, Economic	slums	general	Risk research	High	0.909987	0.914423
34	public health	research	Health policy and systems research	Studying system capacity to reduce exposure to proven health risks	Identify models and pathways for inter-sectoral collaboration and economic cooperation across sectors for zoonoses prevention and control	general	Social, Political, Economic	general	general	health communication & advocacy	High	0.909129	0.913419
69	veterinary	policy maker	Research to improve existing interventions	Research to improve sustainability of existing interventions	What is the impact of leptospirosis chemoprophylaxis on antibiotic resistance?	lepto	Genetic and Biological	general	general	Improved detection and control	None	0.907596	0.904545
27	social science	research	Health policy and systems research	Studying system capacity to deliver efficacious interventions	What are the best communication strategies to convey culling decisions to communities?	flu	Social, Political, Economic	farming / husbandry	poultry	health communication & advocacy	High	0.905536	0.906926
101	veterinary	research	Health policy and systems research	Studying system capacity to reduce exposure to proven health risks	Conduct a risk assessment to human health from dairy-borne zoonotic diseases using Codex Alimentarius framework	general	Social, Political, Economic	general	domestic animals	Risk research	None	0.903762	0.905
58	social science	research	Health policy and systems research	Studying system capacity to deliver efficacious interventions	Compare existing models for the production, purchase and distribution of rabies vaccines to identify best practices	rabies	Social, Political, Economic	general	general	health communication & advocacy	High	0.897052	0.901667
50	public health	policy maker	Research for development of new interventions	Clinical research	Develop methods for diagnosing asymptomatic/early leptospirosis	lepto	Genetic and Biological	general	general	Improved detection and control	None	0.893437	0.891111
87	veterinary	research	Health policy and systems research	Studying system capacity to reduce exposure to proven health risks	Develop communication strategies to create consumer demand for food quality improvement	general	Social, Political, Economic	general	general	health communication & advocacy	High	0.893353	0.890873
18	public health	policy maker	Basic epidemiological research	Evaluating existing interventions	What is the effectiveness of animal birth control, culling, and vaccination approaches for rabies control?	rabies	Ecological	general	dogs	Improved detection and control	Medium	0.893209	0.88658
80	veterinary	research	Research to improve existing interventions	Research to improve sustainability of existing interventions	What are appropriate thresholds for detecting outbreaks of zoonotic infections?	general	Social, Political, Economic	general	general	Epidemiological research	Medium	0.889777	0.887088
21	public health	programme manager	Basic epidemiological research	Measuring the burden	Develop a map of anthrax hotspots in humans and animals	anthrax	Genetic and Biological	general	domestic and wild animals	Risk research	Medium	0.886639	0.88906
72	social science	research	Basic epidemiological research	Evaluating existing interventions	Compare the impact of various rabies policies and control programs of different states	rabies	Social, Political, Economic	general	general	health communication & advocacy	Medium	0.881668	0.878333
29	social science	research	Research for development of new interventions	Clinical research	Develop and disseminate clinical algorithms for the diagnosis of leptospirosis	lepto	Genetic and Biological	general	general	Improved detection and control	Medium	0.881414	0.886818
67	public health	policy maker	Basic epidemiological research	Understanding risk factors	Identify the occupational risks for informal producers of animal products	general	Social, Political, Economic	farming / husbandry	general	Risk research	High	0.878479	0.873593
55	public health	policy maker	Basic epidemiological research	Understanding risk factors	What is the etiology of encephalitis cases and the vector and host ecology of the causative organisms?	encephalitic	Ecological	general	general	Host-microbe-community interaction research	Medium	0.873291	0.863636
74	public health	policy maker	Basic epidemiological research	Understanding risk factors	Determine the epidemiology of nipah outbreaks and verify the suspected transmission cycle	nipah	Ecological	general	general	Host-microbe-community interaction research	High	0.872553	0.875195
75	public health	programme manager	Health policy and systems research	Studying system capacity to deliver efficacious interventions	Develop and test communication strategies to livestock owners/handlers to allow animal disease screening	general	Social, Political, Economic	farming / husbandry	domestic animals	health communication & advocacy	Medium	0.869386	0.864167
10	veterinary	policy maker	Health policy and systems research	Studying system capacity to deliver efficacious interventions	What are financing mechanisms to increase the use of anthrax vaccines for animals?	anthrax	Social, Political, Economic	general	domestic animals	economic research	High	0.866934	0.866816
83	environmental	research	Basic epidemiological research	Evaluating existing interventions	How can enforcement of existing international trade and conservation agreements stem the transmission of zoonoses?	general	Social, Political, Economic	general	general	Improved detection and control	High	0.862806	0.852778
78	veterinary	research	Research for development of new interventions	Public health research	Develop and disseminate standard laboratory protocols for zoonoses disease monitoring	general	Social, Political, Economic	general	general	Improved detection and control	Medium	0.862354	0.85
62	veterinary	research	Research for development of new interventions	Public health research	Develop and test mass media strategies for zoonotic disease awareness	general	Social, Political, Economic	general	general	health communication & advocacy	High	0.862199	0.861508
95	environmental	research	Basic epidemiological research	Understanding risk factors	What is the impact of tourism and labor migration on the transmission of and host vulnerability to zoonoses?	general	Social, Political, Economic	migratory	general	Epidemiological research	High	0.847668	0.840693
28	veterinary	policy maker	Basic epidemiological research	Understanding risk factors	Identify susceptible hosts for leptospirosis and measuring their contribution to disease transmission	lepto	Genetic and Biological	general	general	Host-microbe-community interaction research	Medium	0.846868	0.853914
1	veterinary	research	Basic epidemiological research	Understanding risk factors	Understand and minimize wet market risks in India	general	Social, Political, Economic	farming / husbandry	poultry	Risk research	High	0.846581	0.841111
45	public health	policy maker	Basic epidemiological research	Understanding risk factors	Understand the impact of policies enacted under the Forest Rights Act 2006 on disease transmission from wildlife to marginalized people	general	Social, Political, Economic	forest fringes	wild animals	health communication & advocacy	High	0.838491	0.843636
98	veterinary	research	Research for development of new interventions	Public health research	Determine the effectiveness of certification standards as a food safety intervention	general	Social, Political, Economic	general	general	health communication & advocacy	High	0.838437	0.828291
6	public health	policy maker	Basic epidemiological research	Evaluating existing interventions	Assess the effectiveness of education and chemoprophlaxisis in preventing leptospirosis	lepto	Genetic and Biological	general	general	Research on improved detection and control	Medium	0.835508	0.844444
43	public health	policy maker	Basic epidemiological research	Understanding risk factors	How do the migratory patterns of wild birds affect avian flu outbreaks?	flu	Ecological	general	poultry	Host-microbe-community interaction research	Medium	0.833359	0.821645
22	wildlife	research	Research for development of new interventions	Clinical research	Develop and test vaccine for tuberculosis in animals and wildlife	TB	Genetic and Biological	general	wild animals	Improved detection and control	Medium	0.832202	0.815873
70	wildlife	research	Research for development of new interventions	Basic research	Are parasitic worms adapting to new hosts and by what mechanism?	helminths	Genetic and Biological	general	general	Host-microbe-community interaction research	High	0.830971	0.826944
96	public health	research	Basic epidemiological research	Understanding risk factors	Conduct a Knowledge-Attitude-Practice study of stakeholders in zoonoses and zoonoses prevention and control	general	Social, Political, Economic	general	general	health communication & advocacy	Medium	0.830002	0.825833
14	public health	policy maker	Health policy and systems research	Studying system capacity to deliver efficacious interventions	Assess the ability of the health system to create policy and intervene based on plague monitoring data	plague	Social, Political, Economic	general	general	health communication & advocacy	Medium	0.826723	0.835859
84	veterinary	research	Health policy and systems research	Studying system capacity to reduce exposure to proven health risks	Conduct a risk assessment to human health from pork-borne zoonotic diseases using Codex Alimentarius framework	general	Social, Political, Economic	general	pigs	Risk research	Medium	0.826602	0.826667
16	public health	policy maker	Basic epidemiological research	Understanding risk factors	Why are so many zoonotic diseases emerging from bats?	general	Genetic and Biological	general	bats	Host-microbe-community interaction research	Medium	0.826435	0.833333
49	veterinary	research	Health policy and systems research	Studying system capacity to deliver efficacious interventions	What is the cost-benefit of culling compared to other strategies to control avian influenza?	flu	Social, Political, Economic	general	poutry	economic research	Medium	0.825233	0.821667
38	environmental	research	Basic epidemiological research	Measuring the burden	Estimate household economic losses due to different zoonotic disease infections	general	Social, Political, Economic	general	general	economic research	Medium	0.8246	0.831084
90	wildlife	research	Health policy and systems research	Studying system capacity to reduce exposure to proven health risks	Design model land use policies to avoid the co-location of poultry farms with migratory bird routes	flu	Ecological	general	poultry/wild birds	Host-microbe-community interaction research	High	0.824292	0.822601
26	veterinary	research	Basic epidemiological research	Understanding risk factors	Measure the impact of worm burden on morbidity and transmission in humans and animals	helminths	Genetic and Biological	general	general	Epidemiological research	Medium	0.823028	0.829853
44	wildlife	research	Basic epidemiological research	Measuring the burden	Evaluate burden of tuberculosis in captive and wild elephants and the risk of exposure to handlers	TB	Genetic and Biological	peripheral wildlife health workers	wild animals	Epidemiological research	Medium	0.822007	0.822347
5	wildlife	policy maker	Research for development of new interventions	Public health research	Develop standard management practices for wildlife health events	general	Social, Political, Economic	peripheral wildlife health workers	wild animals	Improved detection and control	High	0.818014	0.824444
37	public health	policy maker	Basic epidemiological research	Evaluating existing interventions	What is the effectiveness of current anthrax vaccines?	anthrax	Genetic and Biological	general	general	Improved detection and control	Medium	0.816507	0.814502
15	public health	research	Health policy and systems research	Studying system capacity to deliver efficacious interventions	Develop a competency framework for building a capacity of human and veterinary health workforce in zoonoses prevention and control	general	Social, Political, Economic	general	general	Improved detection and control	High	0.810143	0.798718
88	veterinary	research	Health policy and systems research	Studying system capacity to reduce exposure to proven health risks	Understand the concerns, interests, and objectives of zoonoses stakeholders to find areas for cooperation	general	Social, Political, Economic	general	general	health communication & advocacy	High	0.809429	0.807778
31	public health	policy maker	Basic epidemiological research	Understanding risk factors	What are the risks in domestic and international poultry supply chains?	flu	Social, Political, Economic	general	poultry	economic research	High	0.807033	0.799048
42	public health	policy maker	Research to improve existing interventions	Research to improve deliverability of existing interventions	Develop methods to detect plague in rodents earlier and improve strategies for rapid response	plague	Genetic and Biological	general	rodents	Improved detection and control	Medium	0.804793	0.798781
89	public health	research	Health policy and systems research	Studying system capacity to deliver efficacious interventions	Identify existing and suggest new pharmaceutical and non-pharmaceutical intervention packages for effective prevention	general	Social, Political, Economic	general	general	Improved detection and control	High	0.800301	0.784722
81	public health	policy maker	Basic epidemiological research	Understanding risk factors	Study the illegal transborder poultry and cattle trade to improve disease control	general	Social, Political, Economic	border areas	domestic animals	Risk research	High	0.800066	0.787712
19	wildlife	policy maker	Research for development of new interventions	Public health research	Develop methods/systems for detecting wildlife health events	general	Social, Political, Economic	general	wild animals	Epidemiological research	Medium	0.794839	0.776515
68	veterinary	policy maker	Basic epidemiological research	Understanding risk factors	What are the seasonal patterns of mite transmission?	scrub typhus	Physical and Environmental	general	general	Host-microbe-community interaction research	Medium	0.793668	0.778788
57	public health	policy maker	Research for development of new interventions	Public health research	What are surveillance approaches to identify at risk herds for anthrax vaccination?	anthrax	Social, Political, Economic	general	domestic animals	Improved detection and control	Medium	0.791845	0.788571
23	public health	policy maker	Research for development of new interventions	Public health research	How can we reduce rabies transmission at domestic animal and wildlife interfaces?	rabies	Ecological	general	domestic and wild animals	Host-microbe-community interaction research	Medium	0.786063	0.783333
65	veterinary	research	Basic epidemiological research	Measuring the burden	Measure and map the prevalence of zoonoses in peripheral forest communities	general	Ecological	forest fringes	general	Epidemiological research	Medium	0.78572	0.790927
73	social science	research	Basic epidemiological research	Evaluating existing interventions	Evaluate current surveillance systems for public and animal health with attention to state-specific variation	general	Social, Political, Economic	general	general	Improved detection and control	Medium	0.778864	0.784945
41	social science	research	Research to improve existing interventions	Research to improve deliverability of existing interventions	Document the experiences of animal bite victims as they access health services	rabies	Social, Political, Economic	general	general	health communication & advocacy	High	0.766314	0.766667
79	public health	policy maker	Basic epidemiological research	Understanding risk factors	What are the risk factors for human to human nipah virus transmission?	nipah	Genetic and Biological	general	general	Risk research	None	0.766013	0.776102
47	public health	programme manager	Research to improve existing interventions	Research to improve sustainability of existing interventions	Assess prescription practices for suspected leptospirosis cases to improve case management	lepto	Social, Political, Economic	general	general	Improved detection and control	None	0.765934	0.77
66	public health	policy maker	Basic epidemiological research	Evaluating existing interventions	What factors dictate the appropriate size and shape of a containment area for implementing avain influenza control operations?	flu	Social, Political, Economic	general	poultry	Improved detection and control	Medium	0.762119	0.761944
48	public health	research	Research to improve existing interventions	Research to improve sustainability of existing interventions	Study the pattern of antimicrobial use in animal husbandry and the impact on the evolution of resistance	general	Genetic and Biological	farming / husbandry	domestic animals	Host-microbe-community interaction research	Medium	0.756694	0.762117
32	veterinary	research	Research to improve existing interventions	Research to improve deliverability of existing interventions	Test the effectiveness and deliverability of oral/edible rabies vaccine in animals and wildlife	rabies	Genetic and Biological	general	wild animals	Improved detection and control	Medium	0.755363	0.758938
20	public health	research	Health policy and systems research	Studying system capacity to deliver efficacious interventions	Analyze investments into/effectiveness of emerging infectious diseases and zoonotic disease prevention and control programs	general	Social, Political, Economic	general	general	economic research	High	0.748311	0.75591
40	public health	research	Research for development of new interventions	Clinical research	Improve laboratory diagnosis of leptospirosis in non-outbreak and early warning settings	lepto	Genetic and Biological	general	general	Improved detection and control	None	0.748017	0.751795
93	wildlife	research	Health policy and systems research	Studying system capacity to reduce exposure to proven health risks	How can the avian flu policies of other countries inform India's policy?	flu	Social, Political, Economic	general	poultry/wild birds	health communication & advocacy	Medium	0.745673	0.739574
76	wildlife	policy maker	Health policy and systems research	Studying system capacity to deliver efficacious interventions	How can we facilitate communication between Forest Department managers and wildlife disease experts?	general	Social, Political, Economic	peripheral wildlife health workers	wild animals	health communication & advocacy	Medium	0.739635	0.726154
99	environmental	research	Basic epidemiological research	Understanding risk factors	Define and map risks of zoonoses in relation to physical geography including natural disasters	general	Physical and Environmental	general	general	Risk research	High	0.739615	0.751944
25	environmental	research	Basic epidemiological research	Measuring the burden	Conduct an analysis of exisiting verbal autopsy surveys to gauge health burden from zoonotic diseases	general	Genetic and Biological	general	general	Improved detection and control	None	0.734983	0.744589
52	public health	policy maker	Basic epidemiological research	Understanding risk factors	What is the disease ecology of wild and domestic animals at garbage dumps?	general	Ecological	general	domestic and wild animals	Host-microbe-community interaction research	Medium	0.733948	0.738421
53	veterinary	policy maker	Research to improve existing interventions	Research to improve sustainability of existing interventions	Measure drug resistance of and standardize/test treatments for tuberculosis in animals	TB	Genetic and Biological	general	general	Improved detection and control	None	0.732399	0.737121
30	public health	policy maker	Health policy and systems research	Studying system capacity to reduce exposure to proven health risks	Explore policies to encourage collective animal husbandry	general	Social, Political, Economic	farming / husbandry	domestic animals	health communication & advocacy	High	0.717217	0.728788
12	veterinary	policy maker	Basic epidemiological research	Understanding risk factors	How does the behavior ecology of bats promote incursion into human habitats?	nipah	Ecological	forest fringes	bats	Host-microbe-community interaction research	None	0.710729	0.700952
86	social science	research	Health policy and systems research	Studying system capacity to deliver efficacious interventions	What are policy options to co-opt the private sector for rabies vaccine delivery?	rabies	Social, Political, Economic	general	general	health communication & advocacy	High	0.707799	0.719697
51	veterinary	research	Health policy and systems research	Studying system capacity to reduce exposure to proven health risks	How can we build cross-discipline capacity to foster collaboration in zoonotic disease control across different sectors?	general	Social, Political, Economic	general	general	Host-microbe-community interaction research	High	0.704702	0.705606
64	public health	research	Basic epidemiological research	Understanding risk factors	Study the impact of zoonoses on development of poor communities in India	general	Social, Political, Economic	general	general	Epidemiological research	Medium	0.704196	0.719286
94	public health	programme manager	Health policy and systems research	Studying system capacity to reduce exposure to proven health risks	Study the barriers to effective cooperation between ministries in zoonoses policy making	general	Social, Political, Economic	general	general	health communication & advocacy	Medium	0.701031	0.705
54	veterinary	policy maker	Research for development of new interventions	Clinical research	Develop and test recombinant anthrax vaccines for use in wildlife and domestic animals	anthrax	Genetic and Biological	general	domestic and wild animals	Improved detection and control	Medium	0.698925	0.707525
71	veterinary	research	Research to improve existing interventions	Research to improve deliverability of existing interventions	Validate exisiting zoonotic diseases diagnositics across host taxons	general	Genetic and Biological	general	general	Improved detection and control	Medium	0.689345	0.677738
61	veterinary	policy maker	Research for development of new interventions	Basic research	Determine the molecular differentiation and diversity of leptospira to improve diagnostics	lepto	Genetic and Biological	general	general	Improved detection and control	Medium	0.689067	0.707071
60	wildlife	research	Research for development of new interventions	Basic research	What is the pathogen diversity in isolates of avian influenza?	flu	Genetic and Biological	general	poultry/wild birds	Host-microbe-community interaction research	Medium	0.687823	0.689883
3	veterinary	research	Basic epidemiological research	Understanding risk factors	Study the effects of market demands and farming processes on animal and human demography	general	Social, Political, Economic	general	general	economic research	High	0.680434	0.691725
46	wildlife	research	Research to improve existing interventions	Research to improve deliverability of existing interventions	Improve delivery of education on zoonotic diseases to human and animal health workers	general	Social, Political, Economic	human and animal health workers	general	health communication & advocacy	High	0.677697	0.676282
8	public health	programme manager	Basic epidemiological research	Measuring the burden	What is the the sero-epidemiology of dengue in India?	dengue	Genetic and Biological	general	general	Epidemiological research	None	0.673136	0.682753
36	public health	policy maker	Basic epidemiological research	Understanding risk factors	Identify the users of and markets for animal by-products	general	Social, Political, Economic	general	general	economic research	High	0.649563	0.649495
85	veterinary	research	Health policy and systems research	Studying system capacity to reduce exposure to proven health risks	Determine oppurtunities for regional control programs to tackle transboundary animal diseases	general	Social, Political, Economic	border areas	general	health communication & advocacy	High	0.644488	0.636526
97	veterinary	research	Basic epidemiological research	Understanding risk factors	Assess wildlife as reservoirs for rabies	rabies	Ecological	general	wild animals	Epidemiological research	Medium	0.642291	0.653632
100	public health	policy maker	Basic epidemiological research	Understanding risk factors	Define the networks of trade for leather and raw animal products in semiformal settings	general	Social, Political, Economic	animal products industries	leather,meat	Risk research	High	0.636724	0.639394
92	veterinary	research	Research for development of new interventions	Clinical research	Develop serological methods for diagnosing active tuberculosis infection	TB	Genetic and Biological	general	general	Improved detection and control	None	0.633008	0.637857
103	public health	research	Basic epidemiological research	Measuring the burden	Identify target populations with disproportionate burden of one or multiple zoonotic diseases.	general	Genetic and Biological	general	general	Epidemiological research	Medium	0.621367	0.625385
39	wildlife	policy maker	Basic epidemiological research	Measuring the burden	Measure the burden and transmission of herpesviruses in elephants	general	Genetic and Biological	peripheral wildlife health workers	wild animals	Epidemiological research	None	0.589244	0.5925
13	public health	research	Basic epidemiological research	Understanding risk factors	Assess impact of changing global trade arrangements in the food/meat industry on the vulnerability to zoonoses emergence and spread in India	general	Social, Political, Economic	general	general	Risk research	High	0.588969	0.579243
2	veterinary	policy maker	Research for development of new interventions	Clinical research	Develop and test molecular vaccines for brucellosis	bruce	Genetic and Biological	general	cattle	Improved detection and control	None	0.566572	0.586429
35	public health	policy maker	Research for development of new interventions	Basic research	Determine if evolution (eg. by determining mutation rates) for virsuses is faster in bat hosts	general	Genetic and Biological	general	bats	Host-microbe-community interaction research	None	0.56191	0.575253
7	veterinary	research	Basic epidemiological research	Understanding risk factors	Assess the effects of current and predicted climate change on the emergence and re-emergence of zoonoses	general	Physical and Environmental	general	general	Epidemiological research	Medium	0.54784	0.559903
33	wildlife	research	Basic epidemiological research	Understanding risk factors	Determine whether zoonotic disease transmission in trash heaps direct or via vehicles	general	Ecological	general	general	Risk research	None	0.546414	0.545909
63	public health	policy maker	Basic epidemiological research	Understanding risk factors	Measure the effect of proximity of slums, dumps, rivers and forests on rabies incidence using GIS	rabies	Physical and Environmental	general	general	Host-microbe-community interaction research	High	0.539697	0.556384
9	veterinary	policy maker	Research for development of new interventions	Clinical research	Develop diagnostic methods for asymptomatic infection of avian influenza	flu	Genetic and Biological	general	poultry	Improved detection and control	None	0.340207	0.351515
